# Supplementary material for: RANKL Inhibition Reduces Cardiac Hypertrophy in mdx Mice and Possibly in Children with Duchenne Muscular Dystrophy
Source: Cells. 2023 Jun 3;12(11):1538. doi: 10.3390/cells12111538 (PMC10253225; doi:10.3390/cells12111538)
Supplement: Supplementary file 1 [file cells-12-01538-s001.zip]

Archive with 1 entries (1 files):
- cells-2404453-supplementary.pdf
